# Supplementary material for: Grafting-enhanced tolerance of cucumber to toxic stress is associated with regulation of phenolic and other aromatic acids metabolism
Source: PeerJ. 2022 Jun 1;10:e13521. doi: 10.7717/peerj.13521 (PMC9166682; doi:10.7717/peerj.13521)
Supplement: Supplemental Information 1 [file peerj-10-13521-s001.zip]

Archive with 6 entries (5 files):
- Supplemental file-New/Enzyme activities.xlsx
- Supplemental file-New/Enzyme coding genes expression.xlsx
- Supplemental file-New/Phenolic acids substances.xlsx
- Supplemental file-New/Plant biomass.xlsx
- Supplemental file-New/Soluble protein.xlsx
- Supplemental file-New/
