# Supplementary material for: Grafting-enhanced tolerance of cucumber to toxic stress is associated with regulation of phenolic and other aromatic acids metabolism
Source: PeerJ. 2022 Jun 1;10:e13521. doi: 10.7717/peerj.13521 (PMC9166682; doi:10.7717/peerj.13521)
Supplement: Supplemental Information 1 [file peerj-10-13521-s001.zip › Supplemental file-New/Enzyme activities.xlsx]

## Sheet: PAL
PAL
Treatment	enzyme activity(U/L)	enzyme activity(U/gFW)	protein(mg/gFW)	enzyme activity(U/g protein)	AG	SE
NG-CK1	55	0.55	16.472	33.3901									UCK	52.4767	63.6267
NG-CK2	57.08	0.5708	16.472	34.6528									UCA	65.4833	53.58
NG-CK3	48.35	0.4835	16.472	29.3529	32.4653	2.76834	a						GCK	61.0233	62.62
NG-CA1	60.86	0.6086	19.2519	31.6125									GCA	60.0433	56.1933
NG-CA2	59.15	0.5915	19.2519	30.7242
NG-CA3	66.44	0.6644	19.2519	34.5109	32.2825	1.98025	a
RG-CK1	60.71	0.6071	17.1609	35.3769
RG-CK2	55.87	0.5587	17.1609	32.5565
RG-CK3	66.49	0.6649	17.1609	38.745	35.5595	3.09828	b
RG-CA1	77.03	0.7703	17.584	43.8069
RG-CA2	85.04	0.8504	17.584	48.3622
RG-CA3	78.06	0.7806	17.584	44.3927	45.5206	2.47827	a
						a
						a
						b
						a
			NG	32.4653	2.76834	32.2825	1.98025
			RG	35.5595	3.09828	45.5206	2.47827
						0.410069

## Sheet: C4H
C4H
Treatment	enzyme activity(U/L)	enzyme activity(U/gFW)	protein(mg/gFW)	enzyme activity(U/g protein)	AG	SE
NG-CK1	85.37	0.8537	16.472	51.8275
NG-CK2	92.31	0.9231	16.472	56.0407
NG-CK3	85.49	0.8549	16.472	51.9003	53.2562	2.41175	a
NG-CA1	106.49	1.0649	19.2519	55.314
NG-CA2	121.29	1.2129	19.2519	63.0016
NG-CA3	125.29	1.2529	19.2519	65.0793	61.1316	5.14419	a
RG-CK1	95.55	0.9555	17.1609	55.6789
RG-CK2	102.91	1.0291	17.1609	59.9677
RG-CK3	118.69	1.1869	17.1609	69.163	61.6032	6.88924	a
RG-CA1	128.49	1.2849	17.584	73.0722
RG-CA2	117	1.17	17.584	66.5378
RG-CA3	121.46	1.2146	17.584	69.0742	69.5614	3.29431	a

## Sheet: 4CL
4CL
Treatment	enzyme activity(U/L)	enzyme activity(U/gFW)	protein(mg/gFW)	enzyme activity(U/g protein)	AG	SE
NG-CK1	64.49	0.6449	16.472	39.1514
NG-CK2	74.32	0.7432	16.472	45.1191
NG-CK3	51.86	0.5186	16.472	31.4838	38.5848	6.83528	a
NG-CA1	69.56	0.6956	19.2519	36.1315
NG-CA2	75.25	0.7525	19.2519	39.0871
NG-CA3	70.87	0.7087	19.2519	36.812	37.3435	1.54782	a
RG-CK1	68.12	0.6812	17.1609	39.6949
RG-CK2	66.73	0.6673	17.1609	38.8849
RG-CK3	75.11	0.7511	17.1609	43.7681	40.7826	2.61702	b
RG-CA1	109.13	1.0913	17.584	62.0622
RG-CA2	97.32	0.9732	17.584	55.3458
RG-CA3	98	0.98	17.584	55.7325	57.7135	3.77101	a

## Sheet: COMT
COMT
Treatment	enzyme activity(U/L)	enzyme activity(U/gFW)	protein(mg/gFW)	enzyme activity(U/g protein)	AG	SE
NG-CK1	378.44	3.7844	16.472	229.748
NG-CK2	427.44	4.2744	16.472	259.496
NG-CK3	387.25	3.8725	16.472	235.097	241.447	15.8579	a
NG-CA1	479.39	4.7939	19.2519	249.009
NG-CA2	457.09	4.5709	19.2519	237.426
NG-CA3	465.28	4.6528	19.2519	241.68	242.705	5.85927	a
RG-CK1	531.14	5.3114	17.1609	309.506
RG-CK2	416.15	4.1615	17.1609	242.499
RG-CK3	601.96	6.0196	17.1609	350.774	300.926	54.6451	b
RG-CA1	704.09	7.0409	17.584	400.416
RG-CA2	689.3	6.893	17.584	392.004
RG-CA3	674.91	6.7491	17.584	383.821	392.08	8.29758	a
