# Supplementary material for: Grafting-enhanced tolerance of cucumber to toxic stress is associated with regulation of phenolic and other aromatic acids metabolism
Source: PeerJ. 2022 Jun 1;10:e13521. doi: 10.7717/peerj.13521 (PMC9166682; doi:10.7717/peerj.13521)
Supplement: Supplemental Information 1 [file peerj-10-13521-s001.zip › Supplemental file-New/Enzyme coding genes expression.xlsx]

## Sheet: Sheet2
PAL	CT value of PAL	CT value of Actin	△CT	△CT of Actin	△△CT	2-△△CT	AG	SE					4CL1	CT value of 4CL1	CT value of Actin	△CT	△CT of Actin	△△CT	2-△△CT	AG	SE
NG-CK1	21.18	20.75	0.43	0.43	0	1							NG-CK1	26.24	20.75	5.49	5.49	0	1
NG-CK2	21.31	20.73	0.58	0.58	-1.66533e-15	1							NG-CK2	26.42	20.73	5.69	5.69	0	1
NG-CK3	21.29	20.87	0.42	0.42	-1.83187e-15	1	1	7.36439e-16	a				NG-CK3	26.44	20.87	5.57	5.57	0	1	1	0	a
NG-CA1	22.01	21.29	0.72	0.43	0.29	0.817902							NG-CA1	27.82	21.29	6.53	5.49	1.04	0.486327
NG-CA2	22.07	21.02	1.05	0.58	0.47	0.721965							NG-CA2	28.04	21.42	6.62	5.69	0.93	0.524858
NG-CA3	22.1	21.19	0.91	0.42	0.49	0.712025	0.750631	0.0584704	b				NG-CA3	28.21	21.52	6.69	5.57	1.12	0.460094	0.490427	0.0325763	b
RG-CK1	18.09	18.8	-0.71	-0.71	-8.88178e-16	1							RG-CK1	25.52	18.8	6.72	6.72	0	1
RG-CK2	18.07	18.26	-0.19	-0.19	-1.27676e-15	1							RG-CK2	25.2	18.26	6.94	6.94	0	1
RG-CK3	18.03	18.2	-0.17	-0.17	1.85962e-15	1	1	1.23629e-15	a				RG-CK3	25.32	18.2	7.12	7.12	0	1	1	0	b
RG-CA1	18.24	18.88	-0.64	-0.71	0.07	0.952638							RG-CA1	24.63	18.83	5.8	6.72	-0.92	1.89212
RG-CA2	18.29	18.29	0	-0.19	0.19	0.876606							RG-CA2	24.4	18.29	6.11	6.94	-0.83	1.77769
RG-CA3	18.04	18.2	-0.16	-0.17	0.01	0.993092	0.940779	0.059142	a				RG-CA3	24.25	18.2	6.05	7.12	-1.07	2.09943	1.92308	0.163093	a
PAL1	CT value of PAL1	CT value of Actin	△CT	△CT of Actin	△△CT	2-△△CT							4CL2	CT value of 4CL2	CT value of Actin	△CT	△CT of Actin	△△CT	2-△△CT
NG-CK1	25.81	20.75	5.06	5.06	0	1							NG-CK1	24.81	20.75	4.06	4.06	0	1
NG-CK2	25.77	20.73	5.04	5.04	0	1							NG-CK2	24.9	20.73	4.17	4.17	0	1
NG-CK3	25.73	20.87	4.86	4.86	0	1	1	0	a				NG-CK3	25.06	20.87	4.19	4.19	0	1	1	0	a
NG-CA1	27.12	21.29	5.83	5.06	0.77	0.586417							NG-CA1	31.83	21.29	10.54	4.06	6.48	0.0112028
NG-CA2	27.01	21.42	5.59	5.02	0.57	0.673617							NG-CA2	31.99	21.42	10.57	4.17	6.4	0.0118415
NG-CA3	27.33	21.89	5.44	4.86	0.58	0.668964	0.642999	0.0490565	b				NG-CA3	31.86	21.19	10.67	4.19	6.48	0.0112028	0.0114157	0.000368788	b
RG-CK1	25.36	18.8	6.56	6.56	0	1							RG-CK1	24.06	18.8	5.26	5.26	0	1
RG-CK2	25.39	18.26	7.13	7.13	0	1							RG-CK2	24.03	18.26	5.77	5.77	0	1
RG-CK3	25.38	18.2	7.18	7.18	0	1	1	0	b				RG-CK3	24.17	18.2	5.97	5.97	0	1	1	0	a
RG-CA1	24.21	18.53	5.68	6.56	-0.88	1.84038							RG-CA1	26.03	18.77	7.26	5.26	2	0.25
RG-CA2	24.42	18.29	6.13	7.13	-1	2							RG-CA2	25.94	18.29	7.65	5.77	1.88	0.271684
RG-CA3	24.25	18.2	6.05	7.18	-1.13	2.18859	2.00965	0.174307	a				RG-CA3	25.94	18.2	7.74	5.97	1.77	0.293209	0.271631	0.0216044	b
C4H	CT value of C4H	CT value of Actin	△CT	△CT of Actin	△△CT	2-△△CT							COMT	CT value of COMT	CT value of Actin	△CT	△CT of Actin	△△CT	2-△△CT
NG-CK1	21.13	20.75	0.38	0.38	-9.99201e-16	1							NG-CK1	23.72	20.75	2.97	2.97	0	1
NG-CK2	21.2	20.73	0.47	0.47	-1.11022e-15	1							NG-CK2	23.85	20.73	3.12	3.12	0	1
NG-CK3	21.15	20.87	0.28	0.28	-2.44249e-15	1	1	6.47366e-16	a				NG-CK3	23.9	20.87	3.03	3.03	0	1	1	0	a
NG-CA1	23.1	21.29	1.81	0.38	1.43	0.371131							NG-CA1	27.06	21.29	5.77	2.97	2.8	0.143587
NG-CA2	23.2	21.42	1.78	0.47	1.31	0.403321							NG-CA2	27.25	21.42	5.83	3.12	2.71	0.15283
NG-CA3	22.81	21.19	1.62	0.28	1.34	0.395021	0.389824	0.0167123	b				NG-CA3	27.39	21.19	6.2	3.03	3.17	0.111105	0.135841	0.0219144	b
RG-CK1	21.66	18.8	2.86	2.86	0	1							RG-CK1	23.37	18.8	4.57	4.57	0	1
RG-CK2	21.53	18.26	3.27	3.27	0	1							RG-CK2	23.08	18.26	4.82	4.82	0	1
RG-CK3	21.41	18.2	3.21	3.21	0	1	1	0	a				RG-CK3	23.22	18.2	5.02	5.02	0	1	1	0	b
RG-CA1	21.28	18.13	3.15	2.86	0.29	0.817902							RG-CA1	22.63	18.53	4.1	4.57	-0.47	1.38511
RG-CA2	21.57	18.29	3.28	3.27	0.01	0.993092							RG-CA2	22.53	18.29	4.24	4.82	-0.58	1.49485
RG-CA3	21.43	18.2	3.23	3.21	0.02	0.986233	0.932409	0.0992253	a				RG-CA3	22.43	18.01	4.42	5.02	-0.6	1.51572	1.46523	0.0701623	a
	PAL	NG	1	7.36439e-16	0.750631	0.0584704
		RG	1	1.23629e-15	0.940779	0.059142
	PAL1	NG	1	0	0.642999	0.0490565
		RG	1	0	2.00965	0.174307
	C4H	NG	1	6.47366e-16	0.389824	0.0167123
		RG	1	0	0.932409	0.0992253
	4CL1	NG	1	0	0.490427	0.0325763
		RG	1	0	1.92308	0.163093
	4CL2	NG	1	0	0.0114157	0.000368788
		RG	1	0	0.271631	0.0216044
	COMT	NG	1	0	0.135841	0.0219144
		RG	1	0	1.46523	0.0701623
