# Supplementary material for: Grafting-enhanced tolerance of cucumber to toxic stress is associated with regulation of phenolic and other aromatic acids metabolism
Source: PeerJ. 2022 Jun 1;10:e13521. doi: 10.7717/peerj.13521 (PMC9166682; doi:10.7717/peerj.13521)
Supplement: Supplemental Information 1 [file peerj-10-13521-s001.zip › Supplemental file-New/Plant biomass.xlsx]

## Sheet: Sheet1
	Fresh weight		Dry weight					RG-CK	RG-CA	NG-CK	NG-CA			RG-CK	RG-CA	NG-CK	NG-CA
	shoot	root	shoot	root		Fresh weight	shoot	12.13	12.03	9.74	8.23	Dry weight	shoot	1.12	1.08	0.95	0.81
RG-CK	12.13	2.45	1.12	0.3				12.04	12.09	10.06	7.91			1.11	1.12	0.97	0.71
	12.04	2.5	1.11	0.32				12.21	12.15	9.68	8.33			1.1	1.09	0.94	0.82
	12.21	2.37	1.1	0.28				12.11	12.17	9.88	8.16			1.09	1.11	0.95	0.82
	12.11	2.55	1.09	0.29				12.18	12.04	9.83	8.21			1.11	1.08	0.92	0.82
	12.18	2.58	1.11	0.29				12.17	12.12	9.95	8.22			1.1	1.11	0.93	0.83
	12.17	2.66	1.1	0.3				12.07	12.1	9.9	8.18			1.09	1.09	0.92	0.81
	12.07	2.41	1.09	0.31				12.05	12.08	9.86	8.07			1.08	1.08	0.91	0.8
	12.05	2.65	1.08	0.32				12.12	12.09	10.07	8.22			1.11	1.08	0.95	0.81
	12.12	2.73	1.11	0.32				a	a	a	b			a	a	a	b
							Average	12.12	12.0967	9.88556	8.17		Average	1.10111	1.09333	0.937778	0.803333
							SE	0.0197906	0.0152753	0.0434649	0.0397213		SE	0.00423099	0.00527046	0.00640698	0.0120185
RG-CA	12.03	2.29	1.08	0.31							0.173542						0.143365
	12.09	2.07	1.12	0.27
	12.15	2.19	1.09	0.28
	12.17	2.13	1.11	0.29			root	2.45	2.29	1.82	1.45		root	0.3	0.31	0.17	0.14
	12.04	2.36	1.08	0.26				2.5	2.07	1.76	1.38			0.32	0.27	0.17	0.14
	12.12	2.34	1.11	0.27				2.37	2.19	1.87	1.51			0.28	0.28	0.18	0.15
	12.1	2.51	1.09	0.33				2.55	2.13	1.85	1.56			0.29	0.29	0.18	0.15
	12.08	2.43	1.08	0.31				2.58	2.36	1.86	1.47			0.29	0.26	0.18	0.14
	12.09	2.39	1.08	0.26				2.66	2.34	1.89	1.49			0.3	0.27	0.18	0.15
								2.41	2.51	1.79	1.5			0.31	0.33	0.17	0.15
								2.65	2.43	1.77	1.51			0.32	0.31	0.17	0.15
NG-CK	9.74	1.82	0.95	0.17				2.73	2.39	1.79	1.48			0.32	0.26	0.17	0.14
	10.06	1.76	0.97	0.17				a	b	a	b			a	a	a	b
	9.68	1.87	0.94	0.18			Average	2.54444	2.30111	1.82222	1.48333		Average	0.303333	0.286667	0.174444	0.145556
	9.88	1.85	0.95	0.18			SE	0.0407605	0.0483461	0.0157037	0.0164992		SE	0.005	0.00833333	0.00175682	0.00175682
	9.83	1.86	0.92	0.18					0.0956332		14.003						0.165605
	9.95	1.89	0.93	0.18
	9.9	1.79	0.92	0.17
	9.86	1.77	0.91	0.17
	10.07	1.79	0.95	0.17
NG-CA	8.23	1.45	0.81	0.14
	7.91	1.38	0.71	0.14
	8.33	1.51	0.82	0.15
	8.16	1.56	0.82	0.15
	8.21	1.47	0.82	0.14
	8.22	1.49	0.83	0.15
	8.18	1.5	0.81	0.15
	8.07	1.51	0.8	0.15
	8.22	1.48	0.81	0.14
