# Supplementary material for: Grafting-enhanced tolerance of cucumber to toxic stress is associated with regulation of phenolic and other aromatic acids metabolism
Source: PeerJ. 2022 Jun 1;10:e13521. doi: 10.7717/peerj.13521 (PMC9166682; doi:10.7717/peerj.13521)
Supplement: Supplemental Information 1 [file peerj-10-13521-s001.zip › Supplemental file-New/Soluble protein.xlsx]

## Sheet: Sheet1
Bovine serum protein concentration	100µg/mL										Leaf
volume(mL)	0	0.2	0.4	0.6	0.8	1					Treatment	sample weight (g)	Volume（ml）	supernate（ml）	Abs	soluble protein content（mg/gFW）
Content（µg）	0	20	40	60	80	100					NG-CK1	0.4671	5	0.1	0.856	17.2954
Abs	0	0.079	0.188	0.29	0.434	0.516					NG-CK2	0.4636			0.767	15.6485
											NG-CA1	0.4732			0.933	18.5792
											NG-CA2	0.4682			0.991	19.9246
											RG-CK1	0.4288			0.803	17.6958
											RG-CK2	0.4692			0.826	16.626
											RG-CA1	0.4511			0.773	16.2052
											RG-CA2	0.469			0.944	18.9627
											Root
											Treatment	sample weight (g)	Volume（ml）	supernate（ml）	Abs	soluble protein content（mg/gFW）
											NG-CK1	0.4133	5	0.5	0.856	3.90937
											NG-CK2	0.3934			0.767	3.68817
											NG-CA1	0.3618			0.933	4.85996
											NG-CA2	0.4271			0.991	4.36839
											RG-CK1	0.4078			0.803	3.72141
											RG-CK2	0.4403			0.826	3.54346
											RG-CA1	0.4432			0.773	3.29882
											RG-CA2	0.4097			0.944	4.34148
